# Supplementary material for: Benchmarking the MinION: Evaluating long reads for microbial profiling
Source: Sci Rep. 2020 Mar 20;10:5125. doi: 10.1038/s41598-020-61989-x (PMC7083898; doi:10.1038/s41598-020-61989-x)
Supplement: Supplementary file 2 — Supplementary information2. [file 41598_2020_61989_MOESM2_ESM.zip]

Archive with 16 entries (12 files):
- sample_barcode_1/
- sample_barcode_1/centrifuge.html
- sample_barcode_1/kraken.html
- sample_barcode_1/kraken2.html
- sample_barcode_2/
- sample_barcode_2/centrifuge.html
- sample_barcode_2/kraken.html
- sample_barcode_2/kraken2.html
- sample_barcode_3/
- sample_barcode_3/centrifuge.html
- sample_barcode_3/kraken.html
- sample_barcode_3/kraken2.html
- sample_barcode_4/
- sample_barcode_4/centrifuge.html
- sample_barcode_4/kraken.html
- sample_barcode_4/kraken2.html
