# Supplementary material for: Benchmarking the MinION: Evaluating long reads for microbial profiling
Source: Sci Rep. 2020 Mar 20;10:5125. doi: 10.1038/s41598-020-61989-x (PMC7083898; doi:10.1038/s41598-020-61989-x)
Supplement: Supplementary file 3 — Supplementary information3. [file 41598_2020_61989_MOESM3_ESM.zip]

Archive with 6 entries (6 files):
- supplementary_figure_S1.pdf
- supplementary_figure_S2.pdf
- supplementary_figure_S3.pdf
- supplementary_figure_S4.pdf
- supplementary_figure_S5.pdf
- supplementary_figure_S6.pdf
